# Supplementary material for: Changes in Plasma Free Amino Acid Profile in Endurance Athletes over a 9-Month Training Cycle
Source: Metabolites. 2024 Jun 23;14(7):353. doi: 10.3390/metabo14070353 (PMC11278538; doi:10.3390/metabo14070353)
Supplement: Supplementary file 1 [file metabolites-14-00353-s001.zip]

Archive with 1 entries (1 files):
- metabolites-3014529-supplementary.xlsx
