# Supplementary material for: Changes in Plasma Free Amino Acid Profile in Endurance Athletes over a 9-Month Training Cycle
Source: Metabolites. 2024 Jun 23;14(7):353. doi: 10.3390/metabo14070353 (PMC11278538; doi:10.3390/metabo14070353)
Supplement: Supplementary file 1 [file metabolites-14-00353-s001.zip › metabolites-3014529-supplementary.xlsx]

## Sheet: Kusy et al. 2024 Raw Data
Athlete	Training Phase	Age (y)	Height (m)	TBM (kg)	ALST (kg)	FM (kg)	WBC (109/L)	RBC (1012/L)	Hb0	Hbmax	HbR15	HbR30	Ht0	Htmax	HtR15	HtR30	CK (U/L)	VO2max (L/min)	VO2max (mL/min/kgTBM)	VO2max (mL/min/kgSMM)	HRmax (/min)	His-00	His-max	His-15	His-30	Ile-00	Ile-max	Ile-15	Ile-30	Leu-00	Leu-max	Leu-15	Leu-30	Lys-00	Lys-max	Lys-15	Lys-30	Met-00	Met-max	Met-15	Met-30	Phe-00	Phe-max	Phe-15	Phe-30	Thr-00	Thr-max	Thr-15	Thr-30
1	Trans	22.863	1.794	58.254	21.628	7.103	5.5	4.44	8.76	9.25	8.57	8.32	0.375	0.442	0.402	0.4	137	3.44	59.0517	134.482	181	79.0844	80.1141	65.0189	64.8786	47.0043	50.4177	39.1176	35.991	45.3783	109.646	82.0438	80.9937	240.397	232.6	185.918	196.456	23.2923	25.3445	19.2438	19.6206	60.3206	57.518	49.0842	49.1495	105.373	90.9866	86.009	87.3205
1	Gener	23.0356	1.794	57.206	22.423	4.705	6.4	5.08	9.5	9.13	8.94	8.76	0.445	0.435	0.424	0.401	48	4	69.9227	151.183	181	102.547	102.161	63.6962	96.518	84.9202	69.4939	47.3793	52.7975	149.602	130.141	85.0904	101.441	278.691	335.884	210.825	229.462	57.0493	51.9007	34.5797	42.7948	90.6787	80.5544	57.468	67.7627	226.128	177.526	138.687	175.276
1	Spec	23.2493	1.794	57.308	21.613	5.671	6.3	4.45	8.76	9.38	8.63	8.32	0.405	0.445	0.403	0.394	88	3.95	68.9258	154.643	183	55.1895	68.9757	52.3865	60.6098	43.1547	59.1006	45.8742	45.0882	84.5538	107.829	83.9893	83.8455	176.703	199.244	176.635	180.674	22.9435	23.5568	18.7298	19.7437	52.4833	58.2436	46.7175	52.2052	99.5155	100.95	83.8957	86.6504
1	Comp	23.4384	1.794	59.176	22.724	6.64	4.6	4.26	8.01	8.51	7.89	7.7	0.376	0.408	0.371	0.356	62.4	3.96	66.919	147.772	179	67.5839	70.4821	69.8172	67.7935	42.4931	48.6577	42.885	37.6565	91.3807	95.7169	89.1094	78.2906	183.72	211.493	170.823	163.487	24.7034	24.5471	23.0427	22.8068	61.6934	56.4612	51.585	51.3029	113.347	89.0503	88.018	92.2947
2	Trans	24.7973	1.867	82.292	31.142	13.862	4	4.56	8.94	9.07	8.32	8.38	0.426	0.438	0.396	0.4	82	4.86	59.058	133.919	189	59.06	99.6095	75.9374	58.8259	44.7858	64.0482	52.0574	41.1462	85.5604	119.627	104.957	80.6705	161.199	210.057	138.003	131.995	17.1024	25.0948	19.1298	17.3609	43.8545	62.6266	48.1721	42.0554	96.8972	121.14	89.1187	88.396
2	Gener	24.9699	1.867	79.792	31.013	10.724	2.9	4.43	8.69	9.07	7.89	8.14	0.399	0.416	0.355	0.372	251	5.11	64.0415	141.376	183	81.1253	77.5363	88.4181	83.7126	64.4048	64.7829	58.6418	59.1205	106.271	105.402	100.218	96.1663	214.938	208.098	180.58	186.881	29.8744	29.2896	27.9892	27.1978	64.7107	62.7596	59.0541	55.5206	143.748	136.589	135.973	139.703
2	Spec	25.2027	1.867	80.234	31.007	11.751	3.4	4.43	8.32	9.19	9	8.69	0.399	0.438	0.419	0.412	126	5.44	67.8017	150.618	184	60.9136	69.2462	86.9072	81.2431	45.0603	41.506	46.3069	39.0265	100.156	97.1117	109.754	91.8236	155.147	166.65	159.971	143.736	20.8111	19.0214	21.7529	19.7847	51.8199	51.9634	56.9856	51.8358	117.426	92.7827	106.263	109.505
2	Comp	25.411	1.867	80.459	31.136	12.634	3.3	4.72	8.45	9.13	8.51	8.07	0.43	0.451	0.424	0.406	209	5.64	70.0978	155.528	183	95.1761	84.645	87.0483	69.7304	92.9719	65.2706	62.377	45.8009	167.727	117.221	118.144	88.5382	222.56	201.32	158.124	132.721	36.0952	28.5246	28.3253	22.0692	84.2322	69.345	66.9893	52.6915	143.466	105.647	114.522	97.9862
3	Trans	21.7836	1.767	80.977	29.319	15.185	4.5	5.66	9.81	10.37	9.69	9.56	0.456	0.492	0.455	0.445	493	5.52	68.1675	160.978	189	91.3036	101.648	49.8785	69.5186	55.0743	54.1016	32.146	41.1462	108.88	119.596	64.6588	79.6418	215.601	338.177	111.34	156.017	29.4492	42.6808	15.1047	21.808	70.433	73.6118	40.4691	51.2863	157.294	137.093	79.0832	106.03
3	Gener	22.0904	1.767	78.414	30.12	12.045	4.8	5.3	10	10.56	9.63	9.94	0.442	0.463	0.426	0.435	210	5.05	64.4018	143.565	181	73.6461	98.6388	76.6318	86.5705	67.8209	65.7022	48.838	60.5196	119.349	116.056	87.1438	108.975	230.929	262.958	172.953	195.643	28.0175	31.6899	21.4824	28.56	71.9368	86.3034	58.5814	77.0321	125.251	134.6	102.28	121.485
3	Spec	22.3589	1.767	76.284	28.714	12.1	5.2	5.52	9.87	10.31	9.5	9.25	0.458	0.483	0.44	0.44	173	5.44	71.3125	161.968	186	80.8602	93.532	67.3365	58.8233	41.148	49.3912	40.8029	36.4626	87.1499	109.482	91.3241	76.944	213.179	224.847	154.909	137.815	23.0794	28.8125	21.3692	18.7438	67.1212	78.8126	57.4286	53.817	124.795	114.41	88.9368	82.3777
3	Comp	22.5452	1.767	75.943	28.628	10.998	5.5	5.08	8.88	9.44	8.88	8.63	0.43	0.462	0.433	0.409	442	5.34	70.3159	159.452	188	86.46	77.9625	80.0082	74.9978	62.2627	40.0917	39.3144	32.3191	133.765	90.3787	88.608	75.9548	311.525	245.643	199.604	174.494	41.2525	30.5409	27.6853	25.4745	82.9125	69.1331	65.2821	59.9593	159.508	109.33	115.2	110.618
4	Trans	20.4	1.76	64.121	23.453	8.635	3.6	4.84	9.5	10.49	9.5	9.31	0.422	0.471	0.436	0.416	217	4.17	65.0333	150.64	198	76.5333	66.6849	95.105	80.1805	51.6659	48.9378	55.4631	48.1977	105.185	87.7932	115.095	96.8644	194.475	185.399	181.192	171.773	28.8336	24.8602	29.1495	24.7328	67.3814	55.9137	64.9417	57.5937	147.648	114.612	142.826	125.78
4	Gener	20.611	1.76	62.922	23.03	8.92	4	4.67	8.69	9.94	9.13	8.88	0.414	0.468	0.424	0.412	165	4.21	66.9082	154.757	193	67.3408	90.0628	85.1253	79.9227	67.7363	75.531	66.8497	63.4	113.955	139.527	127.14	121.604	197.869	228.677	182.333	168.613	25.482	36.2163	32.844	31.6942	65.7721	79.4381	71.1761	70.4873	141.35	144.214	129.277	131.558
4	Spec	20.8082	1.76	62.124	23.01	8.433	4.9	4.94	9.31	9.69	8.2	8.94	0.455	0.476	0.403	0.434	153	4.27	68.7335	157.093	197	79.678	77.537	64.5326	77.8518	60.3695	67.5594	49.8663	57.4989	118.223	148.227	100.387	118.261	228.787	221.211	167.559	173.158	29.8913	30.3786	23.1728	26.4511	69.998	71.996	55.3016	62.914	134.6	122.364	102.794	105.85
4	Comp	21.0767	1.76	62.105	23.348	8.465	4	4.92	9.19	9.87	9.25	9	0.446	0.483	0.453	0.432	495	3.89	62.6359	141.232	196	64.4046	71.5401	72.7056	76.3714	56.2866	57.0259	54.8062	49.9358	115.186	116.625	117.444	109.788	199.327	230.177	195.579	211.21	26.1916	27.7873	27.1137	27.9221	62.1273	67.6505	62.3154	63.6083	106.638	110.569	110.653	119.747
5	Trans	19.0493	1.906	72.701	28.203	9.195	5.3	4.54	8.94	9.56	9.07	8.57	0.395	0.437	0.408	0.377	125	4.94	67.9495	149.383	186	87.3699	99.3009	103.664	125.43	134.938	88.3539	78.8872	82.5	202.738	143.864	126.372	143.262	215.193	252.284	150.056	171.497	23.4864	25.5948	17.5493	21.4667	53.3914	39.2641	38.7824	47.0082	119.4	96.768	102.715	119.467
5	Gener	19.2986	1.906	71.463	27.646	9.025	4.6	4.71	8.94	9.25	8.38	8.14	0.422	0.437	0.39	0.381	140	4.5	62.9696	138.718	184	92.1306	136.396	101.146	125.412	42.9676	59.1128	47.2668	54.6361	83.9667	119.856	95.5611	113.6	185.503	226.502	175.912	198.485	22.2548	33.1016	26.5817	31.2047	52.7285	75.1851	61.0277	70.7114	109.534	127.346	113.463	144.466
5	Spec	19.4877	1.906	75.01	28.638	10.23	6.4	4.8	8.94	9.5	8.63	8.32	0.439	0.456	0.41	0.393	113	4.95	65.9912	147.493	189	114.8	107.517	128.576	97.2098	53.0205	49.0114	57.9621	42.8413	108.588	91.3322	110.354	84.3044	245.085	237.099	210.862	196.995	27.6657	27.12	28.5242	24.823	69.1552	63.1336	66.9155	57.0581	137.863	111.208	127.836	104.727
5	Comp	19.7562	1.906	75.138	28.811	9.437	5.3	4.19	7.39	8.57	7.76	7.33	0.382	0.44	0.395	0.373	231	5.23	69.6053	154.933	187	99.0692	87.8959	84.645	81.0562	147.026	65.5532	54.5016	51.9045	242.894	122.302	108.953	99.8569	266.715	231.049	176.844	176.55	35.8606	23.9524	22.0774	21.3843	80.1179	64.32	58.0141	59.5118	136.844	97.5273	99.4909	101.908
6	Trans	31.6438	1.815	82.783	28.828	16.202	6.3	5.21	9.81	10.06	9.5	9.38	0.443	0.455	0.433	0.414	73	5.69	68.7339	169.67	192	60.3222	77.9819	71.0842	64.278	38.4184	49.5693	52.5231	48.3737	74.9277	105.585	103.326	98.5489	158.467	335.262	151.706	137.405	22.5231	49.7972	24.4406	22.7628	49.7235	63.691	57.5923	58.1675	112.041	127.717	111.62	112.287
6	Gener	31.8932	1.815	81.985	29.468	14.234	4.4	5.31	9.75	10.12	9.81	9.44	0.462	0.489	0.471	0.451	68	5.66	69.037	165.213	196	70.0075	84.5655	89.6814	67.7122	46.2	66.3833	67.2047	49.6521	94.4575	123.804	126.489	91.0925	198.716	201.206	194.498	163.521	22.8537	27.8952	29.9683	23.5867	53.8986	63.0315	65.4196	50.9097	147.455	142.57	146.58	125.4
6	Spec	32.0849	1.815	81.429	29.11	13.327	7.1	5.2	9.5	10.12	9.75	9.5	0.459	0.482	0.457	0.45	59	5.86	71.9645	173.197	196	70.0275	63.4898	90.9154	81.7823	54.5712	54.1651	58.1106	52.8598	104.02	105.843	123.009	117.288	199.242	169.864	172.782	162.115	25.7612	24.6607	26.1728	26.5752	63.0107	56.6849	68.269	65.85	134.897	115.794	124.601	116.974
6	Comp	32.3507	1.815	81.115	29.374	13.772	4.2	5	8.38	9.07	8.57	7.95	0.446	0.468	0.442	0.41	133	6.07	74.832	177.836	185	56.7181	63.8438	64.3671	55.9179	42.4493	56.5186	51.9197	45.4307	68.0674	91.8784	89.3659	75.2084	158.549	231.049	145.449	132.371	18.0335	24.0345	22.4148	19.8549	47.6444	58.5099	53.1496	49.6162	107.116	113.179	103.608	94.464
7	Trans	28.3589	1.855	78.185	29.357	12.275	4.3	5.04	9.44	10.12	9.38	9.07	0.432	0.469	0.424	0.412	115	5	63.9509	146.227	196	125.316	91.4866	108.152	93.3333	48.418	53.2559	60.51	45.5555	101.837	119.554	116.795	90.5878	199.029	341.907	175.388	174.829	25.9873	42.4325	27.5784	22.6151	63.8393	66.2343	68.0269	56.1338	112.846	125.726	113.186	98.1551
7	Gener	28.6082	1.855	75.398	28.674	10.051	4.6	5.12	9.38	9.69	8.94	9.07	0.443	0.465	0.419	0.418	354	5.05	66.9779	151.1	194	84.9478	85.4118	90.0834	104.212	49.9807	48.31	48.5589	50.9696	82.5655	80.7493	83.5316	90.0734	151.92	169.927	136.684	145.809	24.6944	22.063	24.6575	27.6465	63.8382	59.4261	56.3071	67.1115	119.252	101.574	98.0308	118.085
7	Spec	28.7973	1.855	76.309	29.208	9.598	4.7	4.82	8.94	9.56	8.94	8.69	0.423	0.451	0.415	0.404	241	4.88	63.9505	143.424	191	80.4837	77.5411	109.582	100.671	47.7897	50.2118	56.0754	51.9696	89.7141	90.6043	105.766	99.4	182.522	210.886	198.67	172.95	23.8494	26.2024	29.2867	28.1998	58.1705	66.8	69.3687	68.908	123.209	118.555	127.285	132.704
7	Comp	29.0849	1.855	75.356	28.174	9.469	5.6	4.85	8.63	9.44	8.88	8.69	0.424	0.463	0.431	0.418	358	4.62	61.309	140.697	191	85.4131	83.2467	75.0685	78.9342	74.3869	53.2559	48.8487	49.1469	123.289	91.6	84.272	82.7793	199.383	180.481	139.697	141.523	33.2238	26.6405	22.9558	23.2527	79.7684	69.2098	60.9725	62.1159	109.382	93.6	88.0552	91.4986
8	Trans	21.2274	1.742	65.976	24.648	10.611	5.3	5.29	9.63	9.87	9	9.07	0.446	0.455	0.415	0.42	84.1	3.98	60.325	137.183	204	106.442	78.7417	98.5367	83.132	56.4245	40.731	54.6872	45.9713	117.286	83.8415	118.333	95.4167	235.767	194.797	214.517	196.744	40.6059	28.3359	39.9417	33.1938	71.3594	52.9978	65.85	56.5668	191.07	133.182	164.734	152.61
8	Gener	21.4575	1.742	67.709	25.116	9.927	5.9	5.07	9.31	9.87	9.19	9	0.428	0.463	0.429	0.418	114	4.22	62.3255	142.852	200	95.0151	98.6598	105.16	98.2728	41.2931	54.0171	55.5829	54.863	101.301	109.683	119.169	119.564	223.514	244.249	219.373	220.569	27.4599	31.0171	31.3465	32.582	54.3142	65.5897	65.85	64.5755	148.06	144.321	161.395	156.512
8	Spec	21.6301	1.742	69.564	27.383	9.844	5.3	5.26	9.69	10.18	9.5	9.19	0.456	0.486	0.441	0.432	186	4.07	58.5073	126.78	200	81.2197	98.3678	93.1055	95.6459	52.794	55.2658	57.1722	53.5529	104.834	117.563	120.863	107.182	213.474	258.229	197.059	186.878	28.8122	29.9873	29.6134	30.7969	63.65	74.1125	69.899	68.6042	119.293	118.057	111.138	111.822
8	Comp	21.8932	1.742	68.619	26.527	10.362	5.3	5.26	9.69	10.18	9.5	9.19	0.456	0.486	0.441	0.432	152	4.8	69.9515	154.165	200	92.9186	97.257	96.525	80.7231	71.5531	69.8867	72.6264	58.7683	128.009	123.695	133.597	100.408	254.63	258.548	236.149	203.599	37.4788	35.525	37.3463	30.9013	66.7938	68.7179	68.5898	58.9815	189.064	161.4	165.319	151.538
9	Trans	21.1096	1.845	84.156	31.747	15.357	4.9	5.51	10.12	10.18	10	9.31	0.442	0.455	0.445	0.422	185	5.64	67.0184	152.292	193	73.8656	76.8116	81.2026	72.0533	66.9616	66.6	68.8	67.8482	101.699	103.331	104.488	103.749	176.904	213.327	185.904	175.129	20.9399	22.9264	23.4182	22.1147	52.7921	54.1433	54.9138	55.2587	136.948	115.158	120.989	125.271
9	Gener	21.3836	1.845	80.63	30.37	10.453	4.5472	5.43837	9.98641	10.0409	9.94802	9.25055	0.448167	0.452547	0.444441	0.423345	219	5.5614	69	156.79	187	74.3787	68.9091	82.8613	67.6927	68.3067	60.0503	68.1076	61.8214	96.4382	99.0839	104.973	98.3367	164.636	241.722	169.625	161.737	17.7215	23.9179	19.6827	16.8105	47.6066	43.8689	48.5075	44.7291	124.442	101.392	110.315	108.105
9	Spec	21.6521	1.845	79.607	31.235	10.004	5.2	5.48	9.94	10.25	9.75	9.56	0.453	0.477	0.45	0.436	586	5.55	69.7175	152.24	189	77.6219	85.6716	89.0175	80.7459	53.1744	60.9	52.0721	49.9757	104.999	121.345	106.777	103.542	185.604	206.756	177.511	163.589	21.2959	22.3816	21.2367	20.5275	59.0753	65.641	58.5333	59.4632	122.027	110.016	100.95	106.614
9	Comp	21.8219	1.845	80.535	31.117	10.323	4.6	5.34	9.07	9.94	9.63	9	0.455	0.494	0.472	0.441	124	5.7	70.7767	156.929	189	76.4535	66.4099	72.3564	68.9387	96.9472	75.5649	68.3889	60.7502	156.718	127.999	114.668	106.119	269.713	234.981	203.898	200.36	40.9748	34.8	31.5112	31.0678	78.4627	65.0735	63.7857	60.1086	164.808	126.141	126.255	132.974
10	Trans	24.611	1.888	83.385	32.905	10.864	4.5	4.45	8.88	9.69	8.88	8.57	0.408	0.446	0.413	0.386	153	5.5	65.9591	143.668	193	52.3017	63.5811	106.122	89.8822	49.1519	59.086	64.1949	59.5465	78.83	110.218	112.934	107.81	133.976	298.259	153.749	159.446	19.5479	41.8386	25.8345	28.0522	43.2	54.2257	56.6616	55.8984	112.626	120.715	125.963	132.107
10	Gener	24.8795	1.888	80.069	31.097	9.087	3.2	4.13	8.32	9.31	8.45	7.7	0.38	0.423	0.383	0.347	219	4.97	62.0715	137.143	175	78.9031	78.8341	84.4675	81.0498	55.0858	60.9295	69.1042	59.2994	121.59	119.927	136.988	121.314	197.71	195.89	193.294	172.861	31.7654	32.5914	35.6213	34.6955	71.9285	69.9834	79.7491	77.2785	131.796	115.776	131.184	139.407
10	Spec	25.1479	1.888	80.401	32.079	8.264	4.5	4.25	8.57	9.31	8.57	8.07	0.389	0.443	0.4	0.382	77	5.64	70.1484	151.088	192	68.2158	90.8833	89.1135	73.1725	75.4776	86.0672	76.9403	79.2361	132.452	157.505	145.659	145.193	185.487	203.698	178.705	172.167	36.4362	42.7208	39.257	38.8728	68.6874	83.3657	73.9463	73.9546	152.751	148.996	164.146	142.841
10	Comp	25.3342	1.888	81.679	32.268	9.831	6.6	4.42	8.45	9	8.63	8.07	0.41	0.442	0.419	0.394	163	5.23	64.0311	139.308	191	69.1615	67.6529	63.4685	70.4821	76.9035	70.9058	62.4832	59.7096	140.772	119.478	112.81	110.956	199.588	187.808	151.561	147.807	36.9845	35.5868	30.7927	30.5096	68.5765	66.1447	59.5157	59.6422	167.883	137.143	133.845	132.549
11	Trans	34.6055	1.775	74.392	26.369	14.868	5.3	4.9	9.38	9.69	8.38	8.69	0.419	0.442	0.379	0.383	135	4.46	59.9527	145.291	182	96.7687	99.6734	102.46	115.925	77.5999	75.2776	75.6435	71.3276	132.975	143.476	142.086	143.78	164.741	221.992	213.528	206.461	26.3481	34.4207	32.3464	32.931	76.9774	77.5025	79.02	77.708	146.211	133.872	146.203	158.137
11	Gener	34.7753	1.775	72.67	26.005	11.78	5.6	5.29	9.25	9.87	9.38	9.31	0.435	0.462	0.43	0.43	240	4.94	67.9785	163.114	181	83.0415	94.9134	73.656	73.1648	70.9491	76.9277	61.4925	60.6672	135.041	145.045	120.225	106.825	172.118	189.845	155.648	150.978	27.2518	29.9131	25.1763	23.2354	69.6564	75.8525	60.3	55.2808	127.676	120.954	107.055	90.1333
11	Spec	34.9863	1.775	72.722	26.299	10.269	6	4.7	8.94	9.69	8.69	8.63	0.417	0.461	0.409	0.4	289	4.73	65.0422	154.485	179	90.3704	97.8623	92.625	77.1558	52.8253	57.5021	51.8881	44.7663	105.299	116.712	105.31	87.6058	181.57	191.928	154.613	140.154	26.0409	27.4697	27.8756	23.9424	64.112	69.0072	64.1396	55.275	112.114	102.088	108.068	107.962
11	Comp	35.2164	1.775	70.942	26.741	9.523	5.1	4.59	8.57	9.25	9	8.51	0.41	0.447	0.432	0.414	221	4.97	70.0572	159.821	177	75.7	73.9469	66.7131	67.9003	77.4	67.9619	60.4432	57.3133	138.3	116.56	98.4614	103.241	185.5	186.245	158.106	157.935	30.1	27.6397	28.4941	27.4628	75.6	72.6083	66.1665	66.1728	94	82.8735	83.1283	87.552
[truncated: 136 more columns]
